# Supplementary material for: Exploiting individual U–Pb zircon ages and Ti-in-zircon crystallization temperature data to identify high zircon-production events in the Xolapa terrane
Source: Data Brief. 2019 May 2;24:103933. doi: 10.1016/j.dib.2019.103933 (PMC6525283; doi:10.1016/j.dib.2019.103933)
Supplement: Multimedia component 3 [file mmc4.xlsx]

## Sheet: Data
	Raw data							Graph data
Zircon ID	Ti (ppm)	Age (Ma)	T (K)	T(°C)	Locality	Reference		T (°C)	Age (Ma)
Zircon_037 Rb-109	21	54.4	1133.71	860.562	Acapulco	Estrada-Carmona et al. (2016)		860.562	54.4
Zircon_045	46	61.9	1232.87	959.725	Acapulco	Estrada-Carmona et al. (2016)		959.725	61.9
Zircon_046	70	52.3	1293.45	1020.3	Acapulco	Estrada-Carmona et al. (2016)		1020.3	52.3
Zircon_050	6	66.4	1004.62	731.466	Acapulco	Estrada-Carmona et al. (2016)		731.466	66.4
Zircon_051	14	126.4	1088.44	815.293	Acapulco	Estrada-Carmona et al. (2016)		815.293	126.4
Zircon_052	3	53.7	945.072	671.922	Acapulco	Estrada-Carmona et al. (2016)		671.922	53.7
Zircon_055	21	54.7	1133.71	860.562	Acapulco	Estrada-Carmona et al. (2016)		860.562	54.7
Zircon_056	20	53.6	1128.07	854.917	Acapulco	Estrada-Carmona et al. (2016)		854.917	53.6
Zircon_058	7	61.8	1018.89	745.742	Acapulco	Estrada-Carmona et al. (2016)		745.742	61.8
Zircon_059	15	54.5	1095.89	822.739	Acapulco	Estrada-Carmona et al. (2016)		822.739	54.5
Zircon_061	28	53.9	1168.18	895.034	Acapulco	Estrada-Carmona et al. (2016)		895.034	53.9
Zircon_062	23	56.3	1144.39	871.241	Acapulco	Estrada-Carmona et al. (2016)		871.241	56.3
Zircon_067	36	57	1200.06	926.911	Acapulco	Estrada-Carmona et al. (2016)		926.911	57
Zircon_068	36	132.5	1200.06	926.911	Acapulco	Estrada-Carmona et al. (2016)		926.911	132.5
Zircon_069	2	54.3	913.404	640.254	Acapulco	Estrada-Carmona et al. (2016)		640.254	54.3
Zircon_070	29	53.9	1172.53	899.383	Acapulco	Estrada-Carmona et al. (2016)		899.383	53.9
Zircon_071	35	50.5	1196.4	923.252	Acapulco	Estrada-Carmona et al. (2016)		923.252	50.5
Zircon_074	23	121.2	1144.39	871.241	Acapulco	Estrada-Carmona et al. (2016)		871.241	121.2
Zircon_075	34	123.8	1192.66	919.509	Acapulco	Estrada-Carmona et al. (2016)		919.509	123.8
Zircon_076	4	128.6	968.907	695.757	Acapulco	Estrada-Carmona et al. (2016)		695.757	128.6
Zircon_077	5	54	988.238	715.088	Acapulco	Estrada-Carmona et al. (2016)		715.088	54
Zircon_078	22	55.1	1139.15	865.998	Acapulco	Estrada-Carmona et al. (2016)		865.998	55.1
Zircon_079	34	57.9	1192.66	919.509	Acapulco	Estrada-Carmona et al. (2016)		919.509	57.9
Zircon_080	20	54.6	1128.07	854.917	Acapulco	Estrada-Carmona et al. (2016)		854.917	54.6
Zircon_081	39	54.8	1210.58	937.432	Acapulco	Estrada-Carmona et al. (2016)		937.432	54.8
Zircon_082	15	96.4	1095.89	822.739	Acapulco	Estrada-Carmona et al. (2016)		822.739	96.4
Zircon_083	8	54.4	1031.59	758.441	Acapulco	Estrada-Carmona et al. (2016)		758.441	54.4
Zircon_084 Rb-109	16	125.4	1102.95	829.797	Acapulco	Estrada-Carmona et al. (2016)		829.797	125.4
Zircon_087 Xo-0222	14	120.8	1088.44	815.293	Acapulco	Estrada-Carmona et al. (2016)		815.293	120.8
Zircon_088	64	2720	1280.03	1006.88	Acapulco	Estrada-Carmona et al. (2016)		1006.88	2720
Zircon_089	3	125.1	945.072	671.922	Acapulco	Estrada-Carmona et al. (2016)		671.922	125.1
Zircon_090	36	109.9	1200.06	926.911	Acapulco	Estrada-Carmona et al. (2016)		926.911	109.9
Zircon_091	7	121.9	1018.89	745.742	Acapulco	Estrada-Carmona et al. (2016)		745.742	121.9
Zircon_092	38	118.9	1207.15	933.998	Acapulco	Estrada-Carmona et al. (2016)		933.998	118.9
Zircon_093	20	125.3	1128.07	854.917	Acapulco	Estrada-Carmona et al. (2016)		854.917	125.3
Zircon_096	71	123.6	1295.6	1022.45	Acapulco	Estrada-Carmona et al. (2016)		1022.45	123.6
Zircon_098	19	126	1122.19	849.042	Acapulco	Estrada-Carmona et al. (2016)		849.042	126
Zircon_100	58	87.6	1265.6	992.449	Acapulco	Estrada-Carmona et al. (2016)		992.449	87.6
Zircon_101	25	125.7	1154.36	881.207	Acapulco	Estrada-Carmona et al. (2016)		881.207	125.7
Zircon_102	1459	123.4	2006.65	1733.5	Acapulco	Estrada-Carmona et al. (2016)		1733.5	123.4
Zircon_103	19	118.3	1122.19	849.042	Acapulco	Estrada-Carmona et al. (2016)		849.042	118.3
Zircon_104	28	97.2	1168.18	895.034	Acapulco	Estrada-Carmona et al. (2016)		895.034	97.2
Zircon_105	9	119.1	1043.06	769.908	Acapulco	Estrada-Carmona et al. (2016)		769.908	119.1
Zircon_107	30	299	1176.77	903.616	Acapulco	Estrada-Carmona et al. (2016)		903.616	299
Zircon_108	54	124	1255.33	982.177	Acapulco	Estrada-Carmona et al. (2016)		982.177	124
Zircon_110	5	116.2	988.238	715.088	Acapulco	Estrada-Carmona et al. (2016)		715.088	116.2
Zircon_111	34	134.3	1192.66	919.509	Acapulco	Estrada-Carmona et al. (2016)		919.509	134.3
Zircon_113	6	129.3	1004.62	731.466	Acapulco	Estrada-Carmona et al. (2016)		731.466	129.3
Zircon_114	17	123.3	1109.66	836.51	Acapulco	Estrada-Carmona et al. (2016)		836.51	123.3
Zircon_115	43	115.5	1223.67	950.519	Acapulco	Estrada-Carmona et al. (2016)		950.519	115.5
Zircon_117	29	121.2	1172.53	899.383	Acapulco	Estrada-Carmona et al. (2016)		899.383	121.2
Zircon_118	33	117.3	1188.83	915.68	Acapulco	Estrada-Carmona et al. (2016)		915.68	117.3
Zircon_120	6	121.4	1004.62	731.466	Acapulco	Estrada-Carmona et al. (2016)		731.466	121.4
Zircon_121	28	118.5	1168.18	895.034	Acapulco	Estrada-Carmona et al. (2016)		895.034	118.5
Zircon_125	41	121.4	1217.25	944.1	Acapulco	Estrada-Carmona et al. (2016)		944.1	121.4
Zircon_126	9	119.1	1043.06	769.908	Acapulco	Estrada-Carmona et al. (2016)		769.908	119.1
Zircon_131	30	122.8	1176.77	903.616	Acapulco	Estrada-Carmona et al. (2016)		903.616	122.8
Zircon_132	30	123.2	1176.77	903.616	Acapulco	Estrada-Carmona et al. (2016)		903.616	123.2
Zircon_133	35	123.8	1196.4	923.252	Acapulco	Estrada-Carmona et al. (2016)		923.252	123.8
Zircon_134 Xo-0222	57	125.9	1263.08	989.934	Acapulco	Estrada-Carmona et al. (2016)		989.934	125.9
Zircon_137 Xo-0230	78	127.2	1310.04	1036.89	Acapulco	Estrada-Carmona et al. (2016)		1036.89	127.2
Zircon_138	42	121.4	1220.49	947.339	Acapulco	Estrada-Carmona et al. (2016)		947.339	121.4
Zircon_139	72	113.3	1297.73	1024.58	Acapulco	Estrada-Carmona et al. (2016)		1024.58	113.3
Zircon_140	22	127.4	1139.15	865.998	Acapulco	Estrada-Carmona et al. (2016)		865.998	127.4
Zircon_142	8	125.3	1031.59	758.441	Acapulco	Estrada-Carmona et al. (2016)		758.441	125.3
Zircon_143	34	118	1192.66	919.509	Acapulco	Estrada-Carmona et al. (2016)		919.509	118
Zircon_144	25	121.8	1154.36	881.207	Acapulco	Estrada-Carmona et al. (2016)		881.207	121.8
Zircon_145	17	121.9	1109.66	836.51	Acapulco	Estrada-Carmona et al. (2016)		836.51	121.9
Zircon_146	10	123.7	1053.53	780.383	Acapulco	Estrada-Carmona et al. (2016)		780.383	123.7
Zircon_147	66	136.1	1284.61	1011.46	Acapulco	Estrada-Carmona et al. (2016)		1011.46	136.1
Zircon_148	13	122.8	1080.56	807.407	Acapulco	Estrada-Carmona et al. (2016)		807.407	122.8
Zircon_150	11	116.2	1063.19	790.042	Acapulco	Estrada-Carmona et al. (2016)		790.042	116.2
Zircon_152	15	127.1	1095.89	822.739	Acapulco	Estrada-Carmona et al. (2016)		822.739	127.1
Zircon_153	10	119.4	1053.53	780.383	Acapulco	Estrada-Carmona et al. (2016)		780.383	119.4
Zircon_154	16	123.6	1102.95	829.797	Acapulco	Estrada-Carmona et al. (2016)		829.797	123.6
Zircon_156	11	122.3	1063.19	790.042	Acapulco	Estrada-Carmona et al. (2016)		790.042	122.3
Zircon_159	11	139.4	1063.19	790.042	Acapulco	Estrada-Carmona et al. (2016)		790.042	139.4
Zircon_162	55	122.3	1257.95	984.799	Acapulco	Estrada-Carmona et al. (2016)		984.799	122.3
Zircon_163	5	124	988.238	715.088	Acapulco	Estrada-Carmona et al. (2016)		715.088	124
Zircon_164	36	128	1200.06	926.911	Acapulco	Estrada-Carmona et al. (2016)		926.911	128
Zircon_165	27	122.3	1163.71	890.561	Acapulco	Estrada-Carmona et al. (2016)		890.561	122.3
Zircon_167	15	118.2	1095.89	822.739	Acapulco	Estrada-Carmona et al. (2016)		822.739	118.2
Zircon_170	9	124.4	1043.06	769.908	Acapulco	Estrada-Carmona et al. (2016)		769.908	124.4
Zircon_171	29	109.5	1172.53	899.383	Acapulco	Estrada-Carmona et al. (2016)		899.383	109.5
Zircon_173	113	111.5	1370.25	1097.1	Acapulco	Estrada-Carmona et al. (2016)		1097.1	111.5
Zircon_174	2	131.3	913.404	640.254	Acapulco	Estrada-Carmona et al. (2016)		640.254	131.3
Zircon_175	18	121.8	1116.06	842.915	Acapulco	Estrada-Carmona et al. (2016)		842.915	121.8
Zircon_177	17	124.7	1109.66	836.51	Acapulco	Estrada-Carmona et al. (2016)		836.51	124.7
Zircon_178	14	122.1	1088.44	815.293	Acapulco	Estrada-Carmona et al. (2016)		815.293	122.1
Zircon_179	38	138.9	1207.15	933.998	Acapulco	Estrada-Carmona et al. (2016)		933.998	138.9
Zircon_181	5	125.3	988.238	715.088	Acapulco	Estrada-Carmona et al. (2016)		715.088	125.3
Zircon_182	3	119.9	945.072	671.922	Acapulco	Estrada-Carmona et al. (2016)		671.922	119.9
Zircon_184	21	109.9	1133.71	860.562	Acapulco	Estrada-Carmona et al. (2016)		860.562	109.9
Zircon_185 Xo-0230	5	124.5	988.238	715.088	Acapulco	Estrada-Carmona et al. (2016)		715.088	124.5
ja25105	5.9	34	1003.08	729.933	Puerto Angel	Keppie et al. (2012)		729.933	34
ja25106	3.7	27	962.33	689.18	Puerto Angel	Keppie et al. (2012)		689.18	27
ja25107	3.3	28	952.838	679.688	Puerto Angel	Keppie et al. (2012)		679.688	28
ja25108	3.6	28	960.039	686.889	Puerto Angel	Keppie et al. (2012)		686.889	28
ja25109	3.9	32	966.761	693.611	Puerto Angel	Keppie et al. (2012)		693.611	32
ja25110	3.7	27	962.33	689.18	Puerto Angel	Keppie et al. (2012)		689.18	27
ja25111	4.8	30	984.644	711.494	Puerto Angel	Keppie et al. (2012)		711.494	30
ja25112	3.7	28	962.33	689.18	Puerto Angel	Keppie et al. (2012)		689.18	28
ja25113	4.5	51	979.015	705.865	Puerto Angel	Keppie et al. (2012)		705.865	51
ja25114	3.5	27	957.696	684.546	Puerto Angel	Keppie et al. (2012)		684.546	27
ja25115	5.3	36	993.414	720.264	Puerto Angel	Keppie et al. (2012)		720.264	36
ja25116	7.4	30	1024.14	750.988	Puerto Angel	Keppie et al. (2012)		750.988	30
ja25a05	7	37	1018.89	745.742	Puerto Angel	Keppie et al. (2012)		745.742	37
ja25a06	8.7	34	1039.73	766.581	Puerto Angel	Keppie et al. (2012)		766.581	34
ja25a07	6.5	38	1011.98	738.828	Puerto Angel	Keppie et al. (2012)		738.828	38
ja25a08	7.2	37	1021.54	748.395	Puerto Angel	Keppie et al. (2012)		748.395	37
ja25a09	11.9	33	1071.3	798.147	Puerto Angel	Keppie et al. (2012)		798.147	33
ja25a10	4.5	38	979.015	705.865	Puerto Angel	Keppie et al. (2012)		705.865	38
ja25a11	7.7	35	1027.92	754.774	Puerto Angel	Keppie et al. (2012)		754.774	35
ja25a12	8.3	54	1035.15	761.998	Puerto Angel	Keppie et al. (2012)		761.998	54
ja25a13	8.1	46	1032.79	759.638	Puerto Angel	Keppie et al. (2012)		759.638	46
ja25a14	7.4	37	1024.14	750.988	Puerto Angel	Keppie et al. (2012)		750.988	37
ja25a15	10.8	37	1061.32	788.169	Puerto Angel	Keppie et al. (2012)		788.169	37
ja25a16	3.7	35	962.33	689.18	Puerto Angel	Keppie et al. (2012)		689.18	35
ja25b05	5.9	99	1003.08	729.933	Puerto Angel	Keppie et al. (2012)		729.933	99
ja25b06	6	32	1004.62	731.466	Puerto Angel	Keppie et al. (2012)		731.466	32
ja25b07	6.8	39	1016.18	743.026	Puerto Angel	Keppie et al. (2012)		743.026	39
ja25b08	7.2	37	1021.54	748.395	Puerto Angel	Keppie et al. (2012)		748.395	37
ja25b09	6.4	33	1010.54	737.394	Puerto Angel	Keppie et al. (2012)		737.394	33
ja25b10	7.1	37	1020.23	747.076	Puerto Angel	Keppie et al. (2012)		747.076	37
ja25b11	4.4	45	977.07	703.92	Puerto Angel	Keppie et al. (2012)		703.92	45
ja25b12	7.7	36	1027.92	754.774	Puerto Angel	Keppie et al. (2012)		754.774	36
ja25b13	3.2	33	950.317	677.167	Puerto Angel	Keppie et al. (2012)		677.167	33
ja25b14	5.6	49	998.355	725.205	Puerto Angel	Keppie et al. (2012)		725.205	49
ja25b15	6.7	32	1014.79	741.644	Puerto Angel	Keppie et al. (2012)		741.644	32
ja25b16	8.2	32	1033.97	760.824	Puerto Angel	Keppie et al. (2012)		760.824	32
ja25i05	5.7	26	999.954	726.804	Puerto Angel	Keppie et al. (2012)		726.804	26
ja25i06	7.1	25	1020.23	747.076	Puerto Angel	Keppie et al. (2012)		747.076	25
ja25i07	5.3	26	993.414	720.264	Puerto Angel	Keppie et al. (2012)		720.264	26
ja25i08	4	25	968.907	695.757	Puerto Angel	Keppie et al. (2012)		695.757	25
ja25i09	6.2	31	1007.62	734.469	Puerto Angel	Keppie et al. (2012)		734.469	31
ja25i10	6.3	596	1009.09	735.941	Puerto Angel	Keppie et al. (2012)		735.941	596
ja25i11	6.5	941	1011.98	738.828	Puerto Angel	Keppie et al. (2012)		738.828	941
ja25i12	4.9	25	986.456	713.306	Puerto Angel	Keppie et al. (2012)		713.306	25
ja25i13	10	1050	1053.53	780.383	Puerto Angel	Keppie et al. (2012)		780.383	1050
ja25i14	5.6	26	998.355	725.205	Puerto Angel	Keppie et al. (2012)		725.205	26
ja25i15	6	28	1004.62	731.466	Puerto Angel	Keppie et al. (2012)		731.466	28
ja25i16	4.5	26	979.015	705.865	Puerto Angel	Keppie et al. (2012)		705.865	26
ja25j05	6.4	25	1010.54	737.394	Puerto Angel	Keppie et al. (2012)		737.394	25
ja25j06	3.8	24	964.569	691.419	Puerto Angel	Keppie et al. (2012)		691.419	24
ja25j07	5.7	26	999.954	726.804	Puerto Angel	Keppie et al. (2012)		726.804	26
ja25j08	5.4	32	995.086	721.936	Puerto Angel	Keppie et al. (2012)		721.936	32
ja25j09	5.4	24	995.086	721.936	Puerto Angel	Keppie et al. (2012)		721.936	24
ja25j10	4.6	88	980.925	707.775	Puerto Angel	Keppie et al. (2012)		707.775	88
ja25j11	6.2	26	1007.62	734.469	Puerto Angel	Keppie et al. (2012)		734.469	26
ja25j12	3.7	124	962.33	689.18	Puerto Angel	Keppie et al. (2012)		689.18	124
ja25j13	4.4	28	977.07	703.92	Puerto Angel	Keppie et al. (2012)		703.92	28
ja25j14	6	26	1004.62	731.466	Puerto Angel	Keppie et al. (2012)		731.466	26
ja25j15	5.8	25	1001.53	728.379	Puerto Angel	Keppie et al. (2012)		728.379	25
ja25j16	6.7	25	1014.79	741.644	Puerto Angel	Keppie et al. (2012)		741.644	25
ja25k05	15.1	905	1096.61	823.461	Puerto Angel	Keppie et al. (2012)		823.461	905
ja25k06	9.8	1035	1051.51	778.358	Puerto Angel	Keppie et al. (2012)		778.358	1035
ja25k07	13.8	1013	1086.9	813.753	Puerto Angel	Keppie et al. (2012)		813.753	1013
ja25k08	1.4	30	887.251	614.101	Puerto Angel	Keppie et al. (2012)		614.101	30
ja25k09	6.1	29	1006.13	732.977	Puerto Angel	Keppie et al. (2012)		732.977	29
ja25k10	5.9	27	1003.08	729.933	Puerto Angel	Keppie et al. (2012)		729.933	27
ja25k11	4.9	30	986.456	713.306	Puerto Angel	Keppie et al. (2012)		713.306	30
ja25k12	6.2	29	1007.62	734.469	Puerto Angel	Keppie et al. (2012)		734.469	29
ja25k13	7.9	890	1030.38	757.231	Puerto Angel	Keppie et al. (2012)		757.231	890
ja25k14	8.2	871	1033.97	760.824	Puerto Angel	Keppie et al. (2012)		760.824	871
ja25k15	14.9	1107	1095.16	822.012	Puerto Angel	Keppie et al. (2012)		822.012	1107
ja25k16	23.9	175	1148.96	875.808	Puerto Angel	Keppie et al. (2012)		875.808	175
ja25m05	6.4	29	1010.54	737.394	Puerto Angel	Keppie et al. (2012)		737.394	29
ja25m06	2.7	28	936.634	663.484	Puerto Angel	Keppie et al. (2012)		663.484	28
ja25m07	3.6	30	960.039	686.889	Puerto Angel	Keppie et al. (2012)		686.889	30
ja25m08	6.5	28	1011.98	738.828	Puerto Angel	Keppie et al. (2012)		738.828	28
ja25m09	2.5	34	930.565	657.415	Puerto Angel	Keppie et al. (2012)		657.415	34
ja25m10	3	26	945.072	671.922	Puerto Angel	Keppie et al. (2012)		671.922	26
ja25m11	3.5	38	957.696	684.546	Puerto Angel	Keppie et al. (2012)		684.546	38
Zircon _01 PEZ-03-C	0.6	25.6	830.745	557.595	Puerto Escondido	Latorre (2018)		557.595	25.6
Zircon_30 PEZ-03-C	1.8	30.36	905.519	632.369	Puerto Escondido	Latorre (2018)		632.369	30.36
Zircon_02	6.2	26.19	1007.62	734.469	Puerto Escondido	Latorre (2018)		734.469	26.19
Zircon_04	13.5	335.6	1084.56	811.408	Puerto Escondido	Latorre (2018)		811.408	335.6
Zircon_05	1.4	28.75	887.251	614.101	Puerto Escondido	Latorre (2018)		614.101	28.75
Zircon_11	1.3	30.32	882.004	608.854	Puerto Escondido	Latorre (2018)		608.854	30.32
Zircon_12	2.4	30.56	927.377	654.227	Puerto Escondido	Latorre (2018)		654.227	30.56
Zircon_14	0.62	30.96	832.797	559.647	Puerto Escondido	Latorre (2018)		559.647	30.96
Zircon_15	4.3	25.94	975.089	701.939	Puerto Escondido	Latorre (2018)		701.939	25.94
Zircon_16	10.7	29.84	1060.37	787.222	Puerto Escondido	Latorre (2018)		787.222	29.84
Zircon_17	1.3	30.72	882.004	608.854	Puerto Escondido	Latorre (2018)		608.854	30.72
Zircon_19	2.3	27.46	924.077	650.927	Puerto Escondido	Latorre (2018)		650.927	27.46
Zircon_20	2	28.63	913.404	640.254	Puerto Escondido	Latorre (2018)		640.254	28.63
Zircon_21	1.6	62.8	896.865	623.715	Puerto Escondido	Latorre (2018)		623.715	62.8
Zircon_23	3.1	25.14	947.729	674.579	Puerto Escondido	Latorre (2018)		674.579	25.14
Zircon_24	2.6	32.5	933.648	660.498	Puerto Escondido	Latorre (2018)		660.498	32.5
Zircon_25	2.3	53.59	924.077	650.927	Puerto Escondido	Latorre (2018)		650.927	53.59
Zircon_27	0.8	30.01	849.105	575.955	Puerto Escondido	Latorre (2018)		575.955	30.01
Zircon_28	2.1	30.51	917.102	643.952	Puerto Escondido	Latorre (2018)		643.952	30.51
Zircon_29	1.5	30.77	892.192	619.042	Puerto Escondido	Latorre (2018)		619.042	30.77
Zircon_32 PEZ-03-E	6.6	257.6	1013.39	740.245	Puerto Escondido	Latorre (2018)		740.245	257.6
Zircon_33	39	443	1210.58	937.432	Puerto Escondido	Latorre (2018)		937.432	443
Zircon_34	3.8	426.1	964.569	691.419	Puerto Escondido	Latorre (2018)		691.419	426.1
Zircon_38	11.2	395.4	1065.04	791.888	Puerto Escondido	Latorre (2018)		791.888	395.4
Zircon_39	1.2	47.1	876.405	603.255	Puerto Escondido	Latorre (2018)		603.255	47.1
Zircon_41	1.1	693	870.4	597.25	Puerto Escondido	Latorre (2018)		597.25	693
Zircon_43	3.1	970	947.729	674.579	Puerto Escondido	Latorre (2018)		674.579	970
Zircon_45	2.2	446.1	920.656	647.506	Puerto Escondido	Latorre (2018)		647.506	446.1
Zircon_46	5.5	434.9	996.733	723.583	Puerto Escondido	Latorre (2018)		723.583	434.9
Zircon_48	5.5	481.2	996.733	723.583	Puerto Escondido	Latorre (2018)		723.583	481.2
Zircon_49	5	967	988.238	715.088	Puerto Escondido	Latorre (2018)		715.088	967
Zircon_50	1.5	274.2	892.192	619.042	Puerto Escondido	Latorre (2018)		619.042	274.2
Zircon_54	1.8	359.1	905.519	632.369	Puerto Escondido	Latorre (2018)		632.369	359.1
Zircon_55	5.8	166.7	1001.53	728.379	Puerto Escondido	Latorre (2018)		728.379	166.7
Zircon_56	0.44	169.1	811.819	538.669	Puerto Escondido	Latorre (2018)		538.669	169.1
Zircon_57	26	766	1159.11	885.955	Puerto Escondido	Latorre (2018)		885.955	766
Zircon_58	3.9	65.2	966.761	693.611	Puerto Escondido	Latorre (2018)		693.611	65.2
Zircon_59	4.3	589	975.089	701.939	Puerto Escondido	Latorre (2018)		701.939	589
Zircon_60 PEZ-03-E_1	2.6	104.6	933.648	660.498	Puerto Escondido	Latorre (2018)		660.498	104.6
Zircon-001_Pez-08	10.25	290.1	1056.02	782.869	Puerto Escondido	Latorre (2018)		782.869	290.1
Zircon-002	11.68	281.5	1069.36	796.213	Puerto Escondido	Latorre (2018)		796.213	281.5
Zircon-003	5.57	34.5	997.871	724.721	Puerto Escondido	Latorre (2018)		724.721	34.5
Zircon-006	8.37	296	1035.96	762.812	Puerto Escondido	Latorre (2018)		762.812	296
Zircon-007	4.19	26.81	972.864	699.714	Puerto Escondido	Latorre (2018)		699.714	26.81
Zircon-008	8.48	301	1037.23	764.082	Puerto Escondido	Latorre (2018)		764.082	301
Zircon-009	12.2	34.48	1073.89	800.738	Puerto Escondido	Latorre (2018)		800.738	34.48
Zircon-010	5.51	25.45	996.896	723.746	Puerto Escondido	Latorre (2018)		723.746	25.45
Zircon-011	4.98	26.49	987.884	714.734	Puerto Escondido	Latorre (2018)		714.734	26.49
Zircon-012	6	42.4	1004.62	731.466	Puerto Escondido	Latorre (2018)		731.466	42.4
Zircon-013	6.1	25.91	1006.13	732.977	Puerto Escondido	Latorre (2018)		732.977	25.91
Zircon-014	9.69	281	1050.38	777.23	Puerto Escondido	Latorre (2018)		777.23	281
Zircon-015	5.5	25.2	996.733	723.583	Puerto Escondido	Latorre (2018)		723.583	25.2
Zircon-016	7.62	273.8	1026.93	753.776	Puerto Escondido	Latorre (2018)		753.776	273.8
Zircon-017	7.01	62.5	1019.03	745.876	Puerto Escondido	Latorre (2018)		745.876	62.5
Zircon-018	7.71	135.6	1028.05	754.898	Puerto Escondido	Latorre (2018)		754.898	135.6
Zircon-019	11.7	2454	1069.54	796.39	Puerto Escondido	Latorre (2018)		796.39	2454
Zircon-020	10.72	294	1060.56	787.412	Puerto Escondido	Latorre (2018)		787.412	294
Zircon-021	7.93	2044	1030.75	757.595	Puerto Escondido	Latorre (2018)		757.595	2044
Zircon-022	7.89	305.5	1030.26	757.109	Puerto Escondido	Latorre (2018)		757.109	305.5
Zircon-023	7.21	118	1021.68	748.526	Puerto Escondido	Latorre (2018)		748.526	118
Zircon-024	19.7	272.1	1126.33	853.179	Puerto Escondido	Latorre (2018)		853.179	272.1
Zircon-025	7.71	268	1028.05	754.898	Puerto Escondido	Latorre (2018)		754.898	268
Zircon-026	5.7	25.99	999.954	726.804	Puerto Escondido	Latorre (2018)		726.804	25.99
Zircon-027	4.28	28.03	974.688	701.538	Puerto Escondido	Latorre (2018)		701.538	28.03
Zircon-028	4.81	24.11	984.827	711.677	Puerto Escondido	Latorre (2018)		711.677	24.11
Zircon-029	24.8	308	1153.39	880.24	Puerto Escondido	Latorre (2018)		880.24	308
Zircon-030	7.13	24.47	1020.62	747.473	Puerto Escondido	Latorre (2018)		747.473	24.47
Zircon-031_Pez-08	4.37	28.81	976.48	703.33	Puerto Escondido	Latorre (2018)		703.33	28.81
Zircon-032_Pez-42	7.35	26.4	1023.5	750.345	Puerto Escondido	Latorre (2018)		750.345	26.4
Zircon-033	6.21	23.1	1007.77	734.617	Puerto Escondido	Latorre (2018)		734.617	23.1
Zircon-034	9.4	22.72	1047.36	774.206	Puerto Escondido	Latorre (2018)		774.206	22.72
Zircon-035	5.9	2160	1003.08	729.933	Puerto Escondido	Latorre (2018)		729.933	2160
Zircon-036	6.65	23.76	1014.1	740.947	Puerto Escondido	Latorre (2018)		740.947	23.76
Zircon-037	6.85	723	1016.86	743.711	Puerto Escondido	Latorre (2018)		743.711	723
Zircon-038	15.8	785	1101.56	828.414	Puerto Escondido	Latorre (2018)		828.414	785
Zircon-039	5.37	26.1	994.587	721.437	Puerto Escondido	Latorre (2018)		721.437	26.1
Zircon-040	8	1105	1031.59	758.441	Puerto Escondido	Latorre (2018)		758.441	1105
Zircon-041	4.1	49.2	971.008	697.858	Puerto Escondido	Latorre (2018)		697.858	49.2
Zircon-042	11.41	1063	1066.95	793.798	Puerto Escondido	Latorre (2018)		793.798	1063
Zircon-043	4.82	2830	985.009	711.859	Puerto Escondido	Latorre (2018)		711.859	2830
Zircon-044	7.97	1225	1031.23	758.079	Puerto Escondido	Latorre (2018)		758.079	1225
Zircon-045	9.05	830	1043.6	770.453	Puerto Escondido	Latorre (2018)		770.453	830
Zircon-046	4.77	48.1	984.095	710.945	Puerto Escondido	Latorre (2018)		710.945	48.1
Zircon-047	6.82	25.5	1016.45	743.301	Puerto Escondido	Latorre (2018)		743.301	25.5
Zircon-048	6.98	24.9	1018.62	745.473	Puerto Escondido	Latorre (2018)		745.473	24.9
Zircon-049	13.93	1153	1087.91	814.756	Puerto Escondido	Latorre (2018)		814.756	1153
Zircon-050	5.34	27	994.086	720.936	Puerto Escondido	Latorre (2018)		720.936	27
Zircon-051	6.7	23.5	1014.79	741.644	Puerto Escondido	Latorre (2018)		741.644	23.5
Zircon-052	5.33	261	993.918	720.768	Puerto Escondido	Latorre (2018)		720.768	261
Zircon-053	6	22.2	1004.62	731.466	Puerto Escondido	Latorre (2018)		731.466	22.2
Zircon-054	6.8	23.64	1016.18	743.026	Puerto Escondido	Latorre (2018)		743.026	23.64
Zircon-055	5.2	2100	991.716	718.566	Puerto Escondido	Latorre (2018)		718.566	2100
Zircon-056	5.04	27.23	988.943	715.793	Puerto Escondido	Latorre (2018)		715.793	27.23
Zircon-057	18.31	891	1117.99	844.843	Puerto Escondido	Latorre (2018)		844.843	891
Zircon-058	6.24	2520	1008.21	735.06	Puerto Escondido	Latorre (2018)		735.06	2520
Zircon-059	7.5	649	1025.41	752.264	Puerto Escondido	Latorre (2018)		752.264	649
Zircon-060	7.38	913	1023.88	750.732	Puerto Escondido	Latorre (2018)		750.732	913
Zircon-061	5.86	24.1	1002.46	729.314	Puerto Escondido	Latorre (2018)		729.314	24.1
Zircon-062	5.66	2500	999.317	726.167	Puerto Escondido	Latorre (2018)		726.167	2500
Zircon-063	6.01	23.9	1004.77	731.618	Puerto Escondido	Latorre (2018)		731.618	23.9
Zircon-064	6.74	274.8	1015.35	742.199	Puerto Escondido	Latorre (2018)		742.199	274.8
Zircon-065	4.32	165.9	975.488	702.338	Puerto Escondido	Latorre (2018)		702.338	165.9
Zircon-066_Pez-42	4.46	252.4	978.242	705.092	Puerto Escondido	Latorre (2018)		705.092	252.4
Zircon-067_Pez-27	6.14	56.1	1006.73	733.576	Puerto Escondido	Peña-Alonso et al. (2017)		733.576	56.1
Zircon-068	5.53	59.5	997.222	724.072	Puerto Escondido	Peña-Alonso et al. (2017)		724.072	59.5
Zircon-069	5.58	58.1	998.032	724.882	Puerto Escondido	Peña-Alonso et al. (2017)		724.882	58.1
Zircon-070	6.89	57.5	1017.41	744.256	Puerto Escondido	Peña-Alonso et al. (2017)		744.256	57.5
Zircon-071	4.9	59.1	986.456	713.306	Puerto Escondido	Peña-Alonso et al. (2017)		713.306	59.1
Zircon-072	5.54	55.8	997.384	724.234	Puerto Escondido	Peña-Alonso et al. (2017)		724.234	55.8
Zircon-073	6.43	55.9	1010.98	737.826	Puerto Escondido	Peña-Alonso et al. (2017)		737.826	55.9
Zircon-074	4.26	60.6	974.285	701.135	Puerto Escondido	Peña-Alonso et al. (2017)		701.135	60.6
Zircon-075	5.17	59.4	991.202	718.052	Puerto Escondido	Peña-Alonso et al. (2017)		718.052	59.4
Zircon-076	6.89	55.6	1017.41	744.256	Puerto Escondido	Peña-Alonso et al. (2017)		744.256	55.6
Zircon-077	5.87	59.6	1002.62	729.469	Puerto Escondido	Peña-Alonso et al. (2017)		729.469	59.6
Zircon-078	11.3	59.3	1065.95	792.801	Puerto Escondido	Peña-Alonso et al. (2017)		792.801	59.3
Zircon-079	6.08	58	1005.83	732.677	Puerto Escondido	Peña-Alonso et al. (2017)		732.677	58
Zircon-080	5.45	59.6	995.912	722.762	Puerto Escondido	Peña-Alonso et al. (2017)		722.762	59.6
Zircon-081	5.73	57.2	1000.43	727.279	Puerto Escondido	Peña-Alonso et al. (2017)		727.279	57.2
Zircon-082	7.96	55.3	1031.11	757.958	Puerto Escondido	Peña-Alonso et al. (2017)		757.958	55.3
Zircon-083	5.59	57.7	998.194	725.044	Puerto Escondido	Peña-Alonso et al. (2017)		725.044	57.7
Zircon-084	6.36	59	1009.96	736.815	Puerto Escondido	Peña-Alonso et al. (2017)		736.815	59
Zircon-085	7.44	1315	1024.65	751.5	Puerto Escondido	Peña-Alonso et al. (2017)		751.5	1315
Zircon-086	7.79	59.8	1029.04	755.886	Puerto Escondido	Peña-Alonso et al. (2017)		755.886	59.8
Zircon-087	4.26	26.77	974.285	701.135	Puerto Escondido	Peña-Alonso et al. (2017)		701.135	26.77
Zircon-088	5.43	56.5	995.582	722.432	Puerto Escondido	Peña-Alonso et al. (2017)		722.432	56.5
Zircon-089	6.06	59.5	1005.53	732.375	Puerto Escondido	Peña-Alonso et al. (2017)		732.375	59.5
Zircon-090	7.6	58	1026.68	753.526	Puerto Escondido	Peña-Alonso et al. (2017)		753.526	58
Zircon-091	5.47	57.4	996.241	723.091	Puerto Escondido	Peña-Alonso et al. (2017)		723.091	57.4
Zircon-092	5.96	56.7	1004.01	730.855	Puerto Escondido	Peña-Alonso et al. (2017)		730.855	56.7
Zircon-093	3.49	49.6	957.458	684.308	Puerto Escondido	Peña-Alonso et al. (2017)		684.308	49.6
Zircon-094	6.52	56.1	1012.26	739.113	Puerto Escondido	Peña-Alonso et al. (2017)		739.113	56.1
Zircon-095	5.2	49.1	991.716	718.566	Puerto Escondido	Peña-Alonso et al. (2017)		718.566	49.1
Zircon-096	6.64	56	1013.96	740.807	Puerto Escondido	Peña-Alonso et al. (2017)		740.807	56
Zircon-097	13.46	55.3	1084.24	811.093	Puerto Escondido	Peña-Alonso et al. (2017)		811.093	55.3
Zircon-098	6.42	56.6	1010.83	737.682	Puerto Escondido	Peña-Alonso et al. (2017)		737.682	56.6
Zircon-099	17.9	57.9	1115.44	842.287	Puerto Escondido	Peña-Alonso et al. (2017)		842.287	57.9
Zircon-100	5.62	57.7	998.676	725.526	Puerto Escondido	Peña-Alonso et al. (2017)		725.526	57.7
Zircon-101	5.01	57.5	988.415	715.265	Puerto Escondido	Peña-Alonso et al. (2017)		715.265	57.5
Zircon-102	8.7	64.7	1039.73	766.581	Puerto Escondido	Peña-Alonso et al. (2017)		766.581	64.7
Zircon-103	8.07	58.5	1032.43	759.28	Puerto Escondido	Peña-Alonso et al. (2017)		759.28	58.5
Zircon-104	6.2	55.4	1007.62	734.469	Puerto Escondido	Peña-Alonso et al. (2017)		734.469	55.4
Zircon-105	5.86	57	1002.46	729.314	Puerto Escondido	Peña-Alonso et al. (2017)		729.314	57
Zircon-106	6.48	55.3	1011.69	738.543	Puerto Escondido	Peña-Alonso et al. (2017)		738.543	55.3
Zircon-107	5.37	58.2	994.587	721.437	Puerto Escondido	Peña-Alonso et al. (2017)		721.437	58.2
Zircon-108	5.8	55.9	1001.53	728.379	Puerto Escondido	Peña-Alonso et al. (2017)		728.379	55.9
Zircon-109	4.87	163.5	985.916	712.766	Puerto Escondido	Peña-Alonso et al. (2017)		712.766	163.5
Zircon-110	5.94	56.7	1003.7	730.549	Puerto Escondido	Peña-Alonso et al. (2017)		730.549	56.7
Zircon-111	5.08	56.1	989.643	716.493	Puerto Escondido	Peña-Alonso et al. (2017)		716.493	56.1
Zircon-112	6.34	56.7	1009.67	736.524	Puerto Escondido	Peña-Alonso et al. (2017)		736.524	56.7
Zircon-113	5.43	56.2	995.582	722.432	Puerto Escondido	Peña-Alonso et al. (2017)		722.432	56.2
Zircon-114	33.7	1990	1191.52	918.37	Puerto Escondido	Peña-Alonso et al. (2017)		918.37	1990
Zircon-115	4.82	31.4	985.009	711.859	Puerto Escondido	Peña-Alonso et al. (2017)		711.859	31.4
Zircon-116	5.17	57	991.202	718.052	Puerto Escondido	Peña-Alonso et al. (2017)		718.052	57
Zircon-117	5.92	60.2	1003.39	730.241	Puerto Escondido	Peña-Alonso et al. (2017)		730.241	60.2
Zircon-118	4.96	57.3	987.529	714.379	Puerto Escondido	Peña-Alonso et al. (2017)		714.379	57.3
Zircon-119	11.28	55.2	1065.77	792.619	Puerto Escondido	Peña-Alonso et al. (2017)		792.619	55.2
Zircon-120	5.47	54.6	996.241	723.091	Puerto Escondido	Peña-Alonso et al. (2017)		723.091	54.6
Zircon-121	6.47	57.6	1011.55	738.4	Puerto Escondido	Peña-Alonso et al. (2017)		738.4	57.6
Zircon-122	6.22	57.4	1007.91	734.765	Puerto Escondido	Peña-Alonso et al. (2017)		734.765	57.4
Zircon-123	4.87	57.3	985.916	712.766	Puerto Escondido	Peña-Alonso et al. (2017)		712.766	57.3
Zircon-124	5.46	57.6	996.077	722.927	Puerto Escondido	Peña-Alonso et al. (2017)		722.927	57.6
Zircon-125	6.32	57.7	1009.38	736.233	Puerto Escondido	Peña-Alonso et al. (2017)		736.233	57.7
Zircon-126	8.81	50.4	1040.96	767.811	Puerto Escondido	Peña-Alonso et al. (2017)		767.811	50.4
Zircon-127	6.5	57.2	1011.98	738.828	Puerto Escondido	Peña-Alonso et al. (2017)		738.828	57.2
Zircon-128	6.86	60	1017	743.848	Puerto Escondido	Peña-Alonso et al. (2017)		743.848	60
Zircon-129_Pez-27	4.97	57.7	987.707	714.557	Puerto Escondido	Peña-Alonso et al. (2017)		714.557	57.7
Zircon-130_Pez-43	5.76	155.9	1000.9	727.752	Puerto Escondido	Peña-Alonso et al. (2017)		727.752	155.9
Zircon-131	5.41	161.7	995.252	722.102	Puerto Escondido	Peña-Alonso et al. (2017)		722.102	161.7
Zircon-132	4	107.7	968.907	695.757	Puerto Escondido	Peña-Alonso et al. (2017)		695.757	107.7
Zircon-133	5.16	162.9	991.029	717.879	Puerto Escondido	Peña-Alonso et al. (2017)		717.879	162.9
Zircon-134	8.79	793	1040.74	767.589	Puerto Escondido	Peña-Alonso et al. (2017)		767.589	793
Zircon-135	11.69	1123	1069.45	796.301	Puerto Escondido	Peña-Alonso et al. (2017)		796.301	1123
Zircon-136	5.25	155.6	992.568	719.418	Puerto Escondido	Peña-Alonso et al. (2017)		719.418	155.6
Zircon-137	9.94	1142	1052.93	779.779	Puerto Escondido	Peña-Alonso et al. (2017)		779.779	1142
Zircon-138	4.77	161.6	984.095	710.945	Puerto Escondido	Peña-Alonso et al. (2017)		710.945	161.6
Zircon-139	4.25	170.8	974.083	700.933	Puerto Escondido	Peña-Alonso et al. (2017)		700.933	170.8
Zircon-140	4.92	413	986.815	713.665	Puerto Escondido	Peña-Alonso et al. (2017)		713.665	413
Zircon-141	7.7	154.2	1027.92	754.774	Puerto Escondido	Peña-Alonso et al. (2017)		754.774	154.2
Zircon-142	4.57	161.4	980.356	707.206	Puerto Escondido	Peña-Alonso et al. (2017)		707.206	161.4
Zircon-143	4.8	157	984.644	711.494	Puerto Escondido	Peña-Alonso et al. (2017)		711.494	157
Zircon-144	5.4	156	995.086	721.936	Puerto Escondido	Peña-Alonso et al. (2017)		721.936	156
Zircon-145	4.06	155.1	970.173	697.023	Puerto Escondido	Peña-Alonso et al. (2017)		697.023	155.1
Zircon-146	5.43	212.5	995.582	722.432	Puerto Escondido	Peña-Alonso et al. (2017)		722.432	212.5
Zircon-147	9.16	1488	1044.8	771.645	Puerto Escondido	Peña-Alonso et al. (2017)		771.645	1488
Zircon-148	6.77	56	1015.76	742.614	Puerto Escondido	Peña-Alonso et al. (2017)		742.614	56
Zircon-149	4.48	167.6	978.629	705.479	Puerto Escondido	Peña-Alonso et al. (2017)		705.479	167.6
Zircon-150	3.94	157.8	967.625	694.475	Puerto Escondido	Peña-Alonso et al. (2017)		694.475	157.8
Zircon-151	4.75	155.6	983.727	710.577	Puerto Escondido	Peña-Alonso et al. (2017)		710.577	155.6
Zircon-152	8.91	1362	1042.07	768.919	Puerto Escondido	Peña-Alonso et al. (2017)		768.919	1362
Zircon-153	4.08	149.8	970.592	697.442	Puerto Escondido	Peña-Alonso et al. (2017)		697.442	149.8
Zircon-154	4.26	162.5	974.285	701.135	Puerto Escondido	Peña-Alonso et al. (2017)		701.135	162.5
Zircon-155	12.09	1181	1072.94	799.794	Puerto Escondido	Peña-Alonso et al. (2017)		799.794	1181
Zircon-156	7.03	482	1019.29	746.144	Puerto Escondido	Peña-Alonso et al. (2017)		746.144	482
Zircon-157	5.34	169.9	994.086	720.936	Puerto Escondido	Peña-Alonso et al. (2017)		720.936	169.9
Zircon-158	4.89	163.8	986.277	713.127	Puerto Escondido	Peña-Alonso et al. (2017)		713.127	163.8
Zircon-159	5.01	157	988.415	715.265	Puerto Escondido	Peña-Alonso et al. (2017)		715.265	157
Zircon-160	4.6	159.9	980.925	707.775	Puerto Escondido	Peña-Alonso et al. (2017)		707.775	159.9
Zircon-161	5.05	161.4	989.118	715.968	Puerto Escondido	Peña-Alonso et al. (2017)		715.968	161.4
Zircon-162	6.88	161.9	1017.27	744.12	Puerto Escondido	Peña-Alonso et al. (2017)		744.12	161.9
Zircon-163	4.81	159	984.827	711.677	Puerto Escondido	Peña-Alonso et al. (2017)		711.677	159
Zircon-164	4.61	156.8	981.114	707.964	Puerto Escondido	Peña-Alonso et al. (2017)		707.964	156.8
Zircon-165	5.91	158.6	1003.24	730.087	Puerto Escondido	Peña-Alonso et al. (2017)		730.087	158.6
Zircon-166	5.03	163	988.767	715.617	Puerto Escondido	Peña-Alonso et al. (2017)		715.617	163
Zircon-167	3.8	162.8	964.569	691.419	Puerto Escondido	Peña-Alonso et al. (2017)		691.419	162.8
Zircon-168	4.79	184.8	984.461	711.311	Puerto Escondido	Peña-Alonso et al. (2017)		711.311	184.8
Zircon-169	5.36	163	994.42	721.27	Puerto Escondido	Peña-Alonso et al. (2017)		721.27	163
Zircon-170	4.71	178.4	982.987	709.837	Puerto Escondido	Peña-Alonso et al. (2017)		709.837	178.4
Zircon-171	5.11	159.5	990.165	717.015	Puerto Escondido	Peña-Alonso et al. (2017)		717.015	159.5
Zircon-172	4.94	163.8	987.173	714.023	Puerto Escondido	Peña-Alonso et al. (2017)		714.023	163.8
Zircon-173	4.34	177.2	975.886	702.736	Puerto Escondido	Peña-Alonso et al. (2017)		702.736	177.2
Zircon-174	5.42	162.7	995.417	722.267	Puerto Escondido	Peña-Alonso et al. (2017)		722.267	162.7
Zircon-175	4.52	159.6	979.4	706.25	Puerto Escondido	Peña-Alonso et al. (2017)		706.25	159.6
Zircon-176	9.2	1075	1045.23	772.076	Puerto Escondido	Peña-Alonso et al. (2017)		772.076	1075
Zircon-177	5.42	159.7	995.417	722.267	Puerto Escondido	Peña-Alonso et al. (2017)		722.267	159.7
Zircon-178	16.5	1153	1106.34	833.194	Puerto Escondido	Peña-Alonso et al. (2017)		833.194	1153
Zircon-179	4.95	144.1	987.351	714.201	Puerto Escondido	Peña-Alonso et al. (2017)		714.201	144.1
Zircon-180	4.9	159.1	986.456	713.306	Puerto Escondido	Peña-Alonso et al. (2017)		713.306	159.1
Zircon-181	8.2	707	1033.97	760.824	Puerto Escondido	Peña-Alonso et al. (2017)		760.824	707
Zircon-182	4.7	169.9	982.801	709.651	Puerto Escondido	Peña-Alonso et al. (2017)		709.651	169.9
Zircon-183_Pez-43	10.14	916	1054.93	781.781	Puerto Escondido	Peña-Alonso et al. (2017)		781.781	916

## Sheet: T events
Permian event	Jurassic event	Cretaceous event	Paleocene-early Eocene event	late Eocene-Oligocene event
782.869	875.808	640.254	1020.3	800.738		List of crystallization temperatures per event
796.213	754.774	671.922	937.432	798.147
777.23	744.12	671.922	926.911	788.169
753.776	730.087	689.18	923.252	787.222
853.179	728.379	695.757	919.509	766.581
754.898	727.752	714.201	899.383	760.824
720.768	722.267	715.088	895.034	754.774
742.199	722.267	715.088	871.241	754.774
705.092	722.102	715.088	865.998	750.988
740.245	721.936	715.088	860.562	750.988
619.042	721.27	731.466	860.562	750.345
	720.936	731.466	854.917	748.395
	719.418	745.742	854.917	748.395
	717.879	748.526	842.287	747.473
	717.015	754.898	822.739	747.076
	715.968	758.441	811.093	747.076
	715.617	769.908	792.801	745.742
	715.265	769.908	792.619	745.473
	714.023	769.908	767.811	743.301
	713.306	780.383	761.998	743.026
	713.127	780.383	759.28	741.644
	712.766	790.042	758.441	741.644
	711.677	790.042	757.958	741.644
	711.494	790.042	755.886	740.947
	711.311	807.407	753.526	738.828
	710.945	815.293	744.256	738.828
	710.577	815.293	744.256	737.394
	709.837	815.293	743.848	737.394
	709.651	822.739	742.614	737.394
	707.964	822.739	740.807	734.617
	707.775	829.797	739.113	734.469
	707.206	829.797	738.828	734.469
	706.25	836.51	738.543	734.469
	705.479	836.51	738.4	734.469
	702.736	836.51	737.826	732.977
	702.338	842.915	737.682	732.977
	701.135	849.042	736.815	731.618
	700.933	849.042	736.524	731.466
	697.023	854.917	736.233	731.466
	694.475	865.998	734.765	731.466
	691.419	871.241	734.469	729.933
	538.669	881.207	733.576	729.933
		881.207	732.677	729.314
		890.561	732.375	728.379
		895.034	730.855	726.804
		899.383	730.549	726.804
		903.616	730.241	726.804
		903.616	729.469	725.205
		915.68	729.314	724.721
		919.509	728.379	723.746
		919.509	727.279	723.583
		919.509	725.526	721.936
		923.252	725.205	721.936
		926.911	725.044	721.437
		926.911	724.882	720.936
		933.998	724.234	720.264
		933.998	724.072	720.264
		944.1	723.091	715.793
		947.339	723.091	714.734
		950.519	722.927	713.306
		982.177	722.762	713.306
		984.799	722.432	711.859
		989.934	722.432	711.677
		1011.46	721.437	711.494
		1022.45	718.566	705.865
		1024.58	718.052	705.865
		1036.89	718.052	703.92
		1733.5	716.493	703.33
			715.265	701.939
			715.088	701.538
			714.557	701.135
			714.379	699.714
			713.306	695.757
			712.766	693.611
			710.945	691.419
			705.865	689.18
			701.135	689.18
			697.858	689.18
			684.308	689.18
			671.922	686.889
			650.927	686.889
			640.254	684.546
			603.255	684.546
				679.688
				677.167
				674.579
				671.922
				663.484
				660.498
				657.415
				654.227
				650.927
				643.952
				640.254
				632.369
				619.042
				614.101
				614.101
				608.854
				608.854
				575.955
				559.647
				557.595
